# Supplementary material for: Human attention-guided visual perception is governed by rhythmic oscillations and aperiodic timescales
Source: PLoS Biol. 2025 Jun 27;23(6):e3003232. doi: 10.1371/journal.pbio.3003232 (PMC12204476; doi:10.1371/journal.pbio.3003232)
Supplement: S1 Data — (XLSX) [file pbio.3003232.s004.xlsx]

## Sheet: Fig 1C
1/f Exp	Osc. Freq	Osc. Amp
-0.39591	-0.15343	-0.0871817
-0.473032	-0.0244283	-0.189859
-0.306263	-0.113763	-0.244115
-0.323533	0.0594212	-0.0229066
-0.416398	-0.0381071	-0.093064
-0.272	-0.0566159	-0.239191
-0.405133	-0.00976118	-0.232029
-0.326703	-0.0339816	0.0320528
-0.355648	-0.0968793	-0.157642
-0.37882	-0.0491846	-0.109686
-0.299642	-0.134303	0.0305626
-0.562832	0.00333714	0.0401067
-0.315328	-0.139629	0.0470857
-0.437746	0.0661291	-0.0727966
-0.382017	-0.159668	-0.164837
-0.28183	0.104018	-0.0587183
-0.352431	0.0754642	-0.235621
-0.280898	-0.0278698	-0.190628
-0.463114	0.0853587	-0.131254
-0.476632	-0.0593375	-0.219967
-0.383441	0.0350747	-0.135971
-0.288659	-0.010299	-0.218092
-0.331686	-0.0502991	-0.0400358
-0.263117	-0.05161	-0.094644
-0.349438	-0.0414627	-0.268848
-0.324137	-0.0857747	-0.207753
-0.216783	-0.0930649	-0.0309407
-0.314124	0.0368434	-0.0854066
-0.279797	-0.205799	-0.0942344
-0.369701	0.0263596	-0.0814941
-0.463742	0.165681	-0.0521276
-0.320831	0.0163634	-0.195113
-0.276718	-0.122157	-0.1717
-0.292183	-0.0124306	-0.111639
-0.267765	-0.162676	-0.129294
-0.387415	-0.116971	-0.132885
-0.418512	-0.116549	-0.217739
-0.442471	-0.00178871	-0.0360684
-0.407086	0.102304	-0.0998896
-0.485601	-0.18117	-0.0862159
-0.346928	-0.0662452	-0.150488
-0.355662	-0.143975	-0.00315986
-0.278213	0.139906	-0.202351
-0.305676	-0.0169424	-0.181562
-0.398199	-0.0412779	-0.101993
-0.304532	-0.0724368	-0.181304
-0.362247	-0.00340792	-0.149774
-0.349682	0.211738	0.0552934
-0.327458	-0.215931	0.143466
-0.42809	0.0904625	-0.184165
-0.400458	0.0712655	-0.197671
-0.397807	0.0483894	-0.1479
-0.483299	-0.083529	-0.128119
-0.40643	-0.107196	-0.279459
-0.442224	0.0564999	-0.188088
-0.580545	0.0303235	-0.0954705
-0.380054	0.127902	-0.142293
-0.412847	-0.027435	-0.313685
-0.305395	0.0439955	-0.209284
-0.410749	-0.00837461	-0.232103
-0.333271	-0.0590271	-0.182898
-0.300292	-0.149137	-0.171442
-0.377014	-0.0972668	-0.0498513
-0.187225	-0.171348	-0.0445543
-0.30305	-0.123481	-0.0420593
-0.287545	-0.090432	-0.135391
-0.4048	-0.0723684	0.0268958
-0.307819	0.0146221	-0.309345
-0.397351	-0.0340599	-0.0595384
-0.299089	-0.0291382	-0.232645
-0.442835	0.0300635	-0.240448
-0.291457	0.064115	0.0211451
-0.283925	0.0409847	-0.11595
-0.233895	-0.0139736	-0.0180558
-0.240153	-0.0668115	-0.147272
-0.497347	0.257399	-0.101792
-0.333159	-0.0205104	-0.173285
-0.198947	-0.255316	-0.0922353
-0.331382	-0.0385239	0.0418387
-0.375213	0.0849283	-0.320517
-0.451213	-0.100043	-0.158237
-0.263713	-0.0403217	0.0593151
-0.364139	-0.0329933	-0.0547241
-0.294972	-0.20232	-0.0857533
-0.296395	0.0097636	-0.0177046
-0.492431	0.104388	-0.047055
-0.312138	-0.0405877	0.0617085
-0.311507	-0.0320152	0.0714355
-0.246637	-0.0229129	-0.23355
-0.219435	-0.259852	0.090068
-0.309124	0.0222182	-0.144602
-0.405447	-0.212073	-0.128153
-0.36493	-0.0278816	-0.182971
-0.471333	-0.187488	-0.136396
-0.288799	-0.0159749	-0.220814
-0.386286	-0.159838	-0.217477
-0.45156	-0.0298257	-0.064101
-0.367965	0.0153013	-0.0467654
-0.405059	-0.0679768	-0.178397
-0.474536	-0.00356783	-0.14234
