# Supplementary material for: Human attention-guided visual perception is governed by rhythmic oscillations and aperiodic timescales
Source: PLoS Biol. 2025 Jun 27;23(6):e3003232. doi: 10.1371/journal.pbio.3003232 (PMC12204476; doi:10.1371/journal.pbio.3003232)
Supplement: S2 Data — (XLSX) [file pbio.3003232.s005.xlsx]

## Sheet: Experiment 1
Experiment 1a	Experiment 1b
0.0818564	0.2598
0.164513	0.0379683
0.0830851	0.227147
0.0843347	0.0357203
0.0794828	0.0868122
0.0796549	0.176628
0.0775077	0.227254
0.0790807	0.253909
0.157578	0.272526
0.0814864	0.0912133
0.0807165	0.316015
0.149935	0.139248
0.0819581	0.146127
0.0940585	0.0367929

## Sheet: Experiment 2
Experiment 2
0.0810689
0.0808586
0.0928383
0.196161
0.196164
0.0794243
0.13344
0.0825601
0.108505
0.0793043
0.0806527
0.0807199
0.0794876
0.080865
0.0951328
0.0967821
0.0809257
0.0800023
0.0821597
0.0812886
0.0792091
0.0809931
0.0812066

## Sheet: Experiment 3
Experiment 3
0.12028
0.0797855
0.0803063
0.0813157
0.182745
0.0809807
0.0812349
0.0781968

## Sheet: Experiment 4
Experiment 4
0.258138
0.265506
0.221757
0.052721
0.0420007
0.116248
0.0728303

## Sheet: Experiment 5 - Pop-out
Experiment 5 - Pop-out
487
432
442
401
385
657
427
466
444
438
441
405
400
378
493
430
455
411
495
443
452
393
416
480
424
466
411
394
435
424
420
480
740
576
394
804
699
388
446
408
514
427
340
342
373
426
453
333
376
431
426
401
476
478
355
414
416
395
424
402
526
617
640
1001
765
554
549
742
963
843
1050
1302
1330
646
884
1621
698
1079
1195
610
635
593
833
636
627
618
760
710
677
1054
691
605
484
912
449
463
642
629
501
538
881
524
527
450
464
518
508
413
483
501
452
524
517
484
763
607
813
418
518
592
646
1138
711
628
525
547
774
860
1232
1127
744
1146
845
895
744
773
1156
1061
986
786
976
1337
891
1264
835
1002
889
839
946
962
554
864
948
807
1212
746
706
533
962
955
962
1017
814
1478
1072
1149
1037
1160
889
710
969
959
1151
1031
1060
777
549
675
653
547
597
479
473
378
442
449
480
468
613
772
531
478
507
688
690
445
501
502
662
471
656
939
597
651
488
522
475
482
545
565
564
613
563
474
489
602
647
615
512
725
467
498
554
554
565
649
747
561
550
570
588
481
510
595
510
1392
779
1039
1022
960
1041
518
995
1115
1042
1019
1148
1346
1468
1395
861
927
967
1393
1221
980
1059
917
1039
1436
756
749
971
882
884
610
950
1228
898
1042
524
1470
660
521
934
858
578
1267
787
793
798
921
666
609
680
938
722
630
682
697
688
806
703
787
612
646
743
666
568
702
771
995
617
631
536
950
554
953
814
690
658
639
569
657
779
644
766
1130
885
589
686
638
580
713
523
552
669
585
453
862
806
701
711
952
807
775
826
1329
634
782
510
696
1073
554
813
461
650
511
590
582
678
466
603
752
825
698
514
1134
743
956
871
585
505
581
796
583
976
415
805

## Sheet: Experiment 5 - Search
Experiment 5 - Search
699
795
714
919
1014
748
670
450
626
662
764
587
698
537
524
591
1216
582
723
537
806
634
444
455
499
438
646
830
645
767
611
1010
639
567
733
762
391
720
432
364
442
526
484
656
451
796
671
555
624
451
406
453
667
551
718
633
847
522
1142
1500
1086
1258
670
1395
1182
862
1976
1134
790
1039
949
1296
1422
977
994
936
1041
1944
1909
751
1487
683
799
1224
1090
906
597
1021
1694
304
546
786
818
240
1152
1216
825
403
580
76
905
484
904
1212
583
1379
777
923
1157
1223
617
727
651
709
788
515
425
476
521
624
747
649
1122
473
570
1493
1331
803
832
772
1082
607
1130
912
1364
1230
1482
1293
1114
1140
1187
921
907
1493
1456
741
1386
1339
1458
1102
876
1213
1340
964
838
1460
831
1276
1439
1436
1402
1070
1324
1012
1355
1229
1359
1484
1100
1142
1470
1152
1486
962
985
780
722
671
657
1113
1263
798
970
817
822
1108
1048
770
1119
1087
946
1253
1292
980
1045
825
652
980
1193
761
1399
1089
818
922
730
589
1326
966
769
776
716
790
595
1036
891
725
877
819
733
1371
995
934
1212
1189
778
703
793
938
1239
945
936
1304
821
807
574
1417
1165
1188
1407
1095
1269
1280
817
974
1355
1038
1216
1062
1231
1070
1224
877
1166
1024
922
736
1125
1454
860
1149
1317
1264
894
1134
1187
1121
827
925
1449
791
934
1487
1423
1221
906
1445
1188
1204
733
1195
886
952
832
1226
1284
703
1402
1015
1326
1366
1346
1465
1434
660
599
1037
1144
1002
1035
1258
1121
1016
1191
971
937
1306
635
693
771
1437
1154
1450
1460
869
983
1237
1046
983
1151
1455
818
1100
759
788
1140
944
908
962
1114
870
891
900
717
854
782
709
867
1118
989
1076
879
759
1064
1005
906
1168
1173
