# Supplementary material for: Human attention-guided visual perception is governed by rhythmic oscillations and aperiodic timescales
Source: PLoS Biol. 2025 Jun 27;23(6):e3003232. doi: 10.1371/journal.pbio.3003232 (PMC12204476; doi:10.1371/journal.pbio.3003232)
Supplement: S3 Data — (XLSX) [file pbio.3003232.s006.xlsx]

## Sheet: Fig 4C - 2 locations att in
Att in
0.0447481
0.0705598
0.138223
0.0351914
0.0707232
0.0875356
0.0699244
0.0569964
0.0553467
0.0940086
0.0335033
0.0348099
0.0672514
0.101748
0.0405571
0.0677264
0.0370386
0.0522009
0.0521026
0.0792008
0.0623439
0.0518962
0.0395544
0.0623253
0.0440922
0.0541063
0.0786959
0.0650546
0.0614242
0.081779
0.0459889
0.042913
0.0896586
0.0588881
0.109539
0.0781604
0.0423304
0.0608547
0.0443114
0.0660004
0.0518537
0.079251
0.108571
0.0499826
0.0959795
0.166395
0.058393
0.158042
0.0874903
0.117817
0.0740312
0.0535594
0.0956626
0.0749795
0.0982496
0.286423
0.546211
0.301452
0.429711
0.424622
0.401332
0.370042
0.403488
0.371403
0.0862665
0.0682204
0.176511
0.265696
0.289483
0.210875
0.0807956
0.312156
0.275677
0.456561
0.149774
0.33514
0.503254
0.579748
0.563442
0.353821
0.652008
0.431724
0.466597
0.299732
0.308218
0.196227
0.364014
0.200357
0.189104
0.070606
0.168994
0.0730426
0.107049
0.19818
0.0684271
0.109333
0.179452
0.481916
0.531141
0.664946
0.70017
0.487438
0.444744
0.677582
0.687494
0.527106
0.467483
0.650923
0.508613
0.401922
0.42321
0.408625
0.471916
0.59855
0.21154
0.546479
0.360105
0.244183
0.295616
0.706162
0.628187
0.433149
0.310473
0.45861
0.312404
0.286767
0.416215
0.160184
0.315411
0.434024
0.436462
0.550621
0.310315
0.217015
0.248831
0.42539
0.040403
0.0554347
0.0602303
0.0369528
0.0621396
0.0481237
0.0420247
0.038509
0.0536949
0.0382278
0.0490855
0.0473776
0.0552255
0.0394681
0.0705415
0.0556182
0.0367615
0.0446395
0.0495615
0.0419806
0.0704946
0.0577256
0.039387
0.0342431
0.0681115
0.0793485
0.0388609
0.0407044
0.0366203
0.0369892
0.043333
0.0514669
0.0416577
0.0345687
0.0391981
0.121869
0.0614737
0.0522919
0.0628785
0.0534066
0.0341733
0.0607048
0.313359
0.0349029
0.0634937
0.0565391
0.046498
0.0517416
0.0775167
0.0409933
0.0561333
0.0403383
0.0466661
0.084256
0.0696481
0.0975986
0.0357568
0.0522243
0.0411297
0.0803079
0.0619195
0.0431197
0.0381684
0.0459657
0.0537047
0.0412872
0.0681909
0.076714
0.0765976
0.156896
0.0654979
0.0922439
0.263888
0.186102
0.184312
0.29334
0.338353
0.15114
0.413425
0.259418
0.250709
0.371362
0.286305
0.377119
0.278496
0.181195
0.186925
0.255045
0.278354
0.279937
0.342298
0.355822
0.229891
0.160871
0.300565
0.215622
0.448383
0.188358
0.281431
0.229301
0.231374
0.329117
0.280559
0.414137
0.0780775
0.252831
0.215481
0.0928985
0.0700275
0.357224
0.469339
0.252734
0.506493
0.527102
0.600895
0.436255
0.656612
0.312769
0.357596
0.519644
0.427996
0.323031
0.214486
0.262773
0.140175
0.222868
0.139507
0.251091
0.294936
0.456642
0.299184
0.183643
0.443132
0.34701
0.165968
0.451868
0.265823
0.12102
0.172553
0.397266
0.300599
0.302105
0.271338
0.29265
0.330708
0.112094
0.385053
0.188299
0.384753
0.445745
0.102022
0.410522
0.365504
0.241414
0.462532
0.377934
0.330309
0.335685
0.473053
0.284284
0.2952
0.397311
0.319804
0.461179
0.321786
0.434773
0.403042
0.254641
0.363618
0.306057
0.409454
0.42937
0.459544
0.265348
0.422964
0.43525
0.518485
0.374077
0.387012
0.517998
0.474898
0.307313
0.698404
0.0690854
0.407057
0.47009
0.239808
0.612051
0.423665

## Sheet: Fig 4C - 2 locations att out
Att out
0.0444539
0.0834193
0.0381171
0.0615063
0.0501691
0.0447681
0.0343096
0.060513
0.0603816
0.0589385
0.134968
0.0430155
0.0364139
0.0594662
0.0417673
0.0485052
0.0775577
0.0530781
0.0371372
0.0656466
0.0373047
0.0615153
0.049118
0.0821849
0.0355187
0.0395852
0.0555403
0.0436655
0.0476687
0.085687
0.0667119
0.057068
0.0657281
0.0392114
0.05515
0.0593148
0.0486466
0.0659448
0.0725234
0.0842872
0.0744391
0.0866205
0.0752633
0.0587325
0.0853575
0.0459906
0.0801251
0.159032
0.0651823
0.0477009
0.142601
0.0765263
0.0520652
0.0674965
0.0646964
0.086273
0.100094
0.126396
0.142125
0.0709735
0.112993
0.108438
0.126887
0.0475244
0.109977
0.184617
0.164769
0.0710061
0.0994673
0.0827185
0.157191
0.236171
0.0817284
0.044912
0.0644289
0.0561939
0.0631894
0.0527954
0.041607
0.0750516
0.0606822
0.0683047
0.0993383
0.0859185
0.094388
0.115085
0.0581244
0.101288
0.0543331
0.0606014
0.0491489
0.0588125
0.100309
0.080984
0.503556
0.270458
0.527023
0.202737
0.169564
0.109887
0.0959483
0.221422
0.503711
0.286974
0.164011
0.197164
0.18289
0.502334
0.363074
0.272413
0.435341
0.26091
0.18359
0.305855
0.255232
0.265904
0.202962
0.480994
0.373737
0.29281
0.30714
0.241807
0.434242
0.388719
0.260224
0.218744
0.0586786
0.242908
0.190084
0.306505
0.127307
0.27891
0.196479
0.27188
0.20402
0.313607
0.369076
0.232758
0.185141
0.422932
0.445753
0.502125
0.647482
0.517264
0.465412
0.417119
0.47053
0.088089
0.199312
0.188282
0.169141
0.151069
0.186378
0.0965829
0.112994
0.061688
0.0598329
0.120387
0.445477
0.648082
0.480879
0.611525
0.791735
0.779054
0.81006
0.654752
0.667302
0.650698
0.590386
0.424405
0.718458
0.58702
0.722891
0.319896
0.684608
0.618785
0.559836
0.593902
0.718904
0.573507
0.649727
0.510549
0.545532
0.642527
0.481479
0.575386
0.514594
0.455487
0.436496
0.494248
0.518767
0.491817
0.387246
0.457784
0.361369
0.645415
0.41081
0.544243
0.477096
0.454425
0.526032
0.201436
0.305618
0.343803
0.337
0.374943
0.401195
0.558181
0.49855
0.2819
0.50078
0.518311
0.190728
0.259312
0.377165
0.613003
0.0460861
0.0500982
0.0432848
0.0492006
0.0326383
0.0442853
0.0464412
0.0461502
0.0397555
0.0474826
0.0594121
0.0488612
0.0749819
0.0564422
0.0491173
0.0562642
0.0428317
0.0333819
0.059537
0.0417854
0.045374
0.041312
0.0337058
0.0449283
0.0374427
0.0408197
0.0385384
0.0348456
0.0425915
0.0394917
0.0450224
0.189037
0.129213
0.0493043
0.0657744
0.0566388
0.0693779
0.0689106
0.0647886
0.0608256
0.0895699
0.0559428
0.110937
0.0747813
0.0750652
0.0918462
0.109606
0.186671
0.291535
0.17867
0.104128
0.08098
0.0860154
0.0719508
0.165717
0.347243
0.338635
0.345288
0.336527
0.255632
0.295694
0.167269
0.181037
0.289373
0.181255
0.201753
0.239938
0.206354
0.24166
0.381983
0.226458
0.20477
0.27776
0.371211
0.368866
0.596975
0.354886
0.266647
0.351284
0.345263
0.233055
0.447197
0.402923
0.17368
0.187306
0.184068
0.255991
0.241602
0.215038
0.16472
0.256743
0.273195
0.326613
0.187729
0.150562
0.056123
0.0582618
0.42276
0.486776
0.602165
0.361331
0.0959554
0.272101
0.436553
0.354854
0.0719619
0.243354
0.508112
0.298275
0.206114
0.181036
0.172005
0.261252
0.341143
0.0667974
0.26446
0.310473
0.373944
0.193004
0.150437
0.24331
0.405188
0.330423
0.23513
0.14845
0.383498
0.404065
0.26216
0.307068
0.526512
0.490881
0.239957
0.412634
0.162236
0.135778
0.389033
0.522466
0.44334
0.431311
0.360794
0.427394
0.464295
0.512017
0.116516
0.146739
0.108421
0.221388
0.205694
0.33463
0.39757
0.417818
0.434806
0.447977
0.136688
0.113295
0.459653
0.417054
0.18437
0.0449387
0.704168
0.130613
0.280547
0.387869
0.322012
0.372065
0.400136
0.386411
0.231128
0.486998
0.665631
0.46129
0.577046
0.766739
0.828369
0.594339
0.490768
0.461534
0.81397
0.91761
0.757341
0.534224
0.4592
0.420028
0.812143
0.645097
0.651644
0.328499
0.485857
0.655282
0.831229
0.562152
0.710889
0.845228
0.680872
0.0381073
0.0382201
0.564881
0.725824
0.507316

## Sheet: Fig 4C - 4 locations att in
Att in
0.283253
0.268322
0.425326
0.364001
0.26001
0.226596
0.196161
0.456146
0.326808
0.413247
0.450375
0.750738
0.356384
0.410861
0.429597
0.387255
0.385973
0.763186
0.15351
0.308232
0.0698113
0.598885
0.500463
0.417358
0.614307
0.657118
0.74049
0.543871
0.33198
0.427511
0.470532
0.169328
0.474727
0.62687
0.352065
0.307367
0.120306
0.496232
0.615541
0.687299
0.487214
0.0700922
0.0543538
0.120085
0.0613265
0.0714966
0.114604
0.104467
0.272339
0.176399
0.0823736
0.2857
0.0604152
0.0498667
0.0473405
0.0496632
0.0641713
0.0458665
0.105363
0.0687748
0.0692257
0.0776089
0.0699978
0.136423
0.0733969
0.0707817
0.0617678
0.18102
0.0582137
0.0591523
0.0535458
0.0487331
0.0947691
0.0610839
0.0558179
0.0590252
0.0559279
0.0485002
0.0706074
0.0648805
0.0717035
0.0638702
0.058032
0.0427818
0.0608802
0.0867275
0.0463917
0.223255
0.129912
0.13337
0.189138
0.156534
0.20519
0.242026
0.201019
0.307026
0.11959
0.187223
0.214606
0.202943
0.205232
0.26859
0.311433
0.264053
0.219303
0.188047
0.186102
0.114381
0.110118
0.220638
0.0571595
0.168654
0.140046
0.114302
0.104918
0.0852189
0.235564
0.205385
0.0583772
0.138692
0.160481
0.19011
0.0980414
0.0456473
0.135194
0.213085
0.166954
0.137494
0.0861066
0.0808623
0.157199
0.0509343
0.0538991
0.125354
0.043409
0.0482787
0.0440166
0.039887
0.0458227
0.0507779
0.0642036
0.0910083
0.0664505
0.120312
0.0835406
0.0708032
0.11003
0.136779
0.123729
0.195832
0.0850936
0.162213
0.0857649
0.115932
0.265131
0.137217
0.075714
0.0493396
0.150077
0.1227
0.309488
0.107716
0.149409
0.0406734
0.0349651
0.135564
0.0778773
0.0746655
0.134272
0.0363962
0.0353843
0.0538474
0.0368281
0.0280723
0.0389137
0.0759645
0.0494035
0.0939741
0.0472881
0.042819
0.0426451
0.0358113
0.0423312
0.0498895
0.0450427
0.0653264
0.0421903
0.0391882
0.043305
0.0415329
0.0427078
0.0386777
0.0477659
0.0435239
0.0415768
0.0410931
0.0565564
0.0693889
0.0615774
0.0429046
0.0421841
0.0460387
0.0586913
0.0488073
0.0620274
0.0501887
0.0487583
0.063722
0.0588955
0.0570788
0.057464
0.0518056
0.310129
0.432794
0.503124
0.437494
0.246924
0.330205
0.246827
0.225561
0.305988
0.222069
0.299725
0.459513
0.282188
0.340896
0.30843
0.410163
0.220997
0.205698
0.235218
0.50747
0.439363
0.147555
0.366834
0.291383
0.0560082
0.0488438
0.043689
0.0621291
0.0733716
0.124119
0.101326
0.103042
0.15406
0.0685207
0.0655277
0.148688
0.0402753
0.166619
0.142937
0.1912
0.144327
0.371368
0.284061
0.196843
0.181408
0.181074
0.105529
0.2364
0.284229
0.239269
0.134834
0.0798962
0.584543
2.09056
0.0371907
0.64893
0.545858
0.570539
0.644474
0.550456
0.31286
0.179227
0.577088
0.822828
1.03601
0.628881
0.336635
0.694016
0.69976
1.79042
0.646804
1.07394
0.21281
0.73657
0.604866
0.420643
0.0359995
0.143289
0.0256118
0.0968276
0.115375
0.668616
0.129465
0.332589
0.157919
0.296117
0.620425
0.0294281
0.672749
0.263221
0.37786
0.946681
0.589335
0.378931
1.09353
0.85626
0.171693
0.498639
0.517461
0.608617
0.706725
0.0802346
0.0830213
0.529855
0.591579
0.35749
0.633543
0.723802
0.042868
0.0270633
0.36105
0.424597
0.171086
0.0588249
0.333534
0.246045
0.26727
0.0545216
0.446507
0.833144
0.271679

## Sheet: Fig 4C - 4 locations att out
Att out
0.330872
0.291247
0.255338
0.195536
0.233582
0.298695
0.362432
0.260723
0.292041
0.18747
0.134936
0.239802
0.256186
0.209445
0.135919
0.16439
0.616313
0.514034
0.335182
0.170434
0.584065
0.568061
0.53827
0.278812
0.239581
0.276146
0.464886
0.6052
0.561038
0.500164
0.462396
0.766757
0.333979
0.554389
0.398711
0.646749
0.633476
0.796244
0.450343
0.417963
0.54253
0.517377
0.448573
0.615299
0.663304
0.309254
0.482835
0.66837
0.696214
0.575061
0.523469
0.618151
0.500767
0.56216
0.198382
0.326563
0.189227
0.402372
0.448281
0.586774
0.769231
0.727364
0.419937
0.346589
0.710427
0.685638
0.88698
0.790872
0.485294
0.496879
0.129637
0.165212
0.210159
0.219249
0.188839
0.19856
0.229681
0.245417
0.179505
0.0618157
0.0744953
0.0498249
0.0813475
0.053849
0.0565537
0.0665034
0.0557725
0.0507571
0.0912407
0.150009
0.147029
0.181509
0.325049
0.178051
0.298001
0.0699348
0.0471078
0.0448575
0.0447979
0.041981
0.0502744
0.0652819
0.0528928
0.0603067
0.0672336
0.0404705
0.138828
0.0804151
0.160882
0.125307
0.124341
0.131121
0.127018
0.120944
0.175795
0.161434
0.149857
0.0998308
0.19852
0.110929
0.0732991
0.0408605
0.0486178
0.0727585
0.12829
0.0537975
0.120816
0.0899194
0.10159
0.137397
0.0448708
0.195222
0.180658
0.103997
0.211172
0.0418727
0.0946236
0.0636586
0.0486959
0.0771308
0.113158
0.219157
0.126498
0.113471
0.0779963
0.0520184
0.0455865
0.0843434
0.080036
0.0726303
0.0665981
0.128306
0.139841
0.107987
0.131268
0.0333827
0.0414816
0.0442723
0.124789
0.104782
0.0350921
0.0373036
0.0448437
0.0384215
0.216432
0.0472422
0.0543753
0.0494999
0.0481466
0.0436734
0.294392
0.405693
0.156323
0.194738
0.14448
0.167854
0.225747
0.228561
0.163619
0.438103
0.587708
0.291427
0.211192
0.166201
0.257504
0.399236
0.334512
0.191883
0.315787
0.29004
0.492297
0.165371
0.16148
0.264315
0.170321
0.165731
0.133817
0.206969
0.219163
0.0485663
0.095182
0.0548802
0.0463628
0.092874
0.129601
0.103137
0.136294
0.117882
0.121917
0.21505
0.175295
0.292547
0.118991
0.13032
0.420424
0.326332
0.162751
0.135758
0.065362
0.153081
0.143093
0.207166
0.239193
0.208383
0.207818
0.272934
0.188462
0.504052
0.497777
0.454313
0.656411
0.0721234
0.583989
0.778469
0.440555
0.286057
0.740359
0.512124
0.701328
0.53878
0.386267
0.561459
0.721354
0.700897
0.389439
0.045525
0.152157
0.105194
0.500852
0.0337655
0.507791
0.663679
0.0782668
0.506841
0.522962
0.584543
2.09056
0.493767
0.650393
0.0795127
0.0371907
0.64893
0.545858
0.570539
0.644474
0.545867
0.550456
0.31286
0.179227
0.577088
0.822828
0.794755
0.400271
0.304551
1.03601
0.628881
0.336635
0.694016
0.69976
0.75161
1.79042
0.463795
0.646804
1.07394
0.21281
0.706274
0.73657
0.604866
0.539785
0.3592
0.544371
0.420643
0.72313
0.704694
0.359918
0.0532633
0.16578
0.0359995
0.143289
0.126685
0.0256118
0.0968276
0.115375
0.500114
0.0379059
0.524456
0.689248
0.668616
0.129465
0.0847273
0.332589
0.499564
0.360902
0.714343
0.387496
0.352622
0.461901
0.0741909
0.737311
0.609328
0.86495
0.520706
0.518134
0.757932
0.719888
0.970973
0.802371
0.0359455
0.185443
0.734362
