# Supplementary material for: Human attention-guided visual perception is governed by rhythmic oscillations and aperiodic timescales
Source: PLoS Biol. 2025 Jun 27;23(6):e3003232. doi: 10.1371/journal.pbio.3003232 (PMC12204476; doi:10.1371/journal.pbio.3003232)
Supplement: S4 Data — (XLSX) [file pbio.3003232.s007.xlsx]

## Sheet: Fig 5D
Pop-out	Search
0.0295963	0.0245204
0.0349853	0.0282012
0.039129	0.0361196
0.0495779	0.0397419
0.046106	0.0377865
0.0676923	0.0547487
0.0411446	0.0420568
0.0356583	0.034578
0.24678	0.222771
0.0373946	0.0245259
0.0762527	0.065028
0.0833478	0.0834596
0.0733867	0.0883054
0.114151	0.0873845
0.130383	0.135783
0.0249461	0.0344007
0.0226377	0.0296397
0.037923	0.0471186
0.0152551	0.0298187
0.0233603	0.0239708
0.0387758	0.0517814
0.0257355	0.0468639
0.0881032	0.16201
0.0488663	0.107616
0.043491	0.0477904
0.0538114	0.0623391
0.0489824	0.0345609
0.0197388	0.0393822
0.0290408	0.044928
0.043515	0.0438779
0.0218407	0.035551
0.0504319	0.0468704
0.0289823	0.0343702
0.0182931	0.0310775
0.0318945	0.0376973
0.0319596	0.0292747
0.0307743	0.0410493
0.0359955	0.0681525
0.0266705	0.036164
0.0530745	0.068064
0.0569163	0.11557
0.0972599	0.120911
0.02012	0.0395152
0.0398872	0.0628986
0.0478776	0.0532647
0.059003	0.0728473
0.0312497	0.0350245
0.0343337	0.0283406
0.0153305	0.0501237
0.0681581	0.0716807
0.0273205	0.07956
0.0217381	0.0389384
0.024768	0.0322704
0.0206155	0.0301609
0.0260661	0.0375729
0.0258509	0.0246111
0.0172994	0.0260892
0.0362535	0.0473026
0.0170147	0.0273764
0.0236281	0.0312043
0.0506251	0.0275167
0.02261	0.0328496
0.0182544	0.0377548
0.0262249	0.0298136
0.0213585	0.0311169
0.0262052	0.0307587
0.0279064	0.0316659
0.0203465	0.0329429
0.0279744	0.0463926
0.0315853	0.0320288
0.0222455	0.0575472
0.0210414	0.0265416
0.0476345	0.0419989
0.035601	0.0620455
0.0197376	0.0356794
0.0377547	0.067764
0.0338698	0.063353
0.0389531	0.0368875
0.0221476	0.0391263
0.0304157	0.0496103
0.0287519	0.0666956
0.0530701	0.0586314
0.0290592	0.0646258
0.0639022	0.106364
0.140121	0.144124
0.0211068	0.0234309
0.0210194	0.0273067
0.0197172	0.0243392
0.0344232	0.0345705
0.0209286	0.021851
0.0331705	0.025879
0.0342417	0.0420071
0.0212374	0.0270758
0.0272613	0.0242404
0.0205894	0.0232899
0.0257195	0.0282161
0.0302401	0.0410396
0.0749603	0.0570781
0.0288912	0.0266669
0.0322104	0.0437851
0.0312657	0.038786
0.0256177	0.0298552
0.0230603	0.0241567
0.0277413	0.0362941
0.0206351	0.0230156
0.0243081	0.0273515
0.022942	0.0241988
0.0233616	0.0264488
0.021399	0.0320993
0.0279784	0.028768
0.018744	0.0373522
0.022209	0.0260425
0.0202137	0.0243546
0.018132	0.0285133
0.0303157	0.0321782
0.0269594	0.0342854
0.0289527	0.0461406
0.0297814	0.0496699
0.0260916	0.0204378
0.0212701	0.0214213
0.0368507	0.034715
0.0310733	0.0322247
0.034937	0.0609585
0.0287689	0.0314675
0.0354454	0.0320677
0.0341099	0.0283569
0.0273855	0.032735
0.0215099	0.0218511
0.0270608	0.0242218
0.0243955	0.0226352
0.0213622	0.0278252
0.0243187	0.0233947
0.0231978	0.0291132
0.022809	0.0318736
0.0270212	0.0306507
0.0257294	0.0282597
0.0276039	0.0302658
0.0663438	0.0711247
0.139937	0.181687
0.0714974	0.143941
0.131402	0.129668
0.0201928	0.0224826
0.0186773	0.02457
0.0173215	0.0294649
0.0195182	0.0255973
0.0215104	0.0253856
0.0206229	0.0300628
0.0263458	0.0505928
0.030984	0.026956
0.0197132	0.0240361
0.0252133	0.0225974
0.0182389	0.0321345
0.0402923	0.0409263
0.114141	0.183864
0.0221734	0.0380209
0.0274181	0.0557494
0.0345056	0.0344338
0.0297219	0.0330528
0.0485513	0.0441642
0.0182241	0.0200494
0.0540766	0.0779972
0.0448114	0.0763018
0.0866786	0.11167
0.032563	0.045267
0.0432998	0.0516398
0.0467888	0.0539508
0.130152	0.107468
0.0891598	0.152736
0.107586	0.146799
0.0355397	0.0303106
0.0914796	0.128694
0.0326029	0.0311096
0.0268019	0.0400752
0.0327827	0.0246358
0.0276255	0.0249531
0.0269612	0.0265297
0.0362212	0.0402757
0.0615793	0.0836364
0.0327966	0.0521665
0.0281553	0.0400659
0.03198	0.0418405
0.0365233	0.0439318
0.0348131	0.0279946
0.0302398	0.0246049
0.0602032	0.0369725
0.0364243	0.0444773
0.0644149	0.102311
0.0471279	0.102314
0.0338375	0.0723649
0.0430995	0.036361
0.0230709	0.0509662
0.0268317	0.0282138
0.0315054	0.0495761
0.0322617	0.0596125
0.0273045	0.053984
0.0440361	0.0489118
0.0190974	0.0231989
0.0288763	0.0215034
0.0322716	0.0341922
0.0717067	0.0859364
0.13207	0.0988317
0.0437494	0.107726
0.0508471	0.0728573
0.0365462	0.0602527
0.0411014	0.0558829
0.0222443	0.0283079
0.0216632	0.0264442
0.0223994	0.0241206
0.219597	0.330806
0.32542	0.548437
0.0212935	0.0501998
0.0364513	0.0286964
0.0182177	0.0200361
0.0249604	0.0236043
0.0228254	0.0297343
0.0226762	0.025381
0.0255673	0.0231514
0.0179942	0.0228476
0.0199295	0.0240932
0.0289711	0.0341773
0.020587	0.0214521
