# Supplementary material for: Human attention-guided visual perception is governed by rhythmic oscillations and aperiodic timescales
Source: PLoS Biol. 2025 Jun 27;23(6):e3003232. doi: 10.1371/journal.pbio.3003232 (PMC12204476; doi:10.1371/journal.pbio.3003232)
Supplement: S5 Data — (XLSX) [file pbio.3003232.s008.xlsx]

## Sheet: Fig S1B
Smoothing 0	Smoothing 15	Smoothing 25	Smoothing 40
0.0813533	0.0816735	0.0818564	0.0819928
0.163067	0.163484	0.164513	0.167693
0.0866712	0.081251	0.0830851	0.0833826
0.0851901	0.0854013	0.0843347	0.0841235
0.0788851	0.0791844	0.0794828	0.0804989
0.0794394	0.0795623	0.0796549	0.0798641
0.0846666	0.0796744	0.0775077	0.0785738
0.0788016	0.0787654	0.0790807	0.0797672
0.157195	0.157214	0.157578	0.158265
0.0810154	0.0812995	0.0814864	0.0811733
0.0807033	0.0805228	0.0807165	0.0809938
0.149203	0.149611	0.149935	0.150818
0.0815296	0.0817954	0.0819581	0.0821445
0.0933004	0.0937437	0.0940585	0.0959495

## Sheet: Fig S1C
Window 45	Window 50	Window 60	Window 70
0.0814382	0.0818564	0.0817603	0.0820614
0.154807	0.164513	0.179346	0.18869
0.0811338	0.0830851	0.0888872	0.101994
0.0832611	0.0843347	0.0896839	0.0972505
0.0789601	0.0794828	0.0797349	0.0811478
0.0795674	0.0796549	0.0802124	0.0803354
0.0844616	0.0775077	0.0791117	0.0784226
0.078938	0.0790807	0.0799113	0.0797874
0.158522	0.157578	0.159918	0.16225
0.0811735	0.0814864	0.0819285	0.082328
0.0803911	0.0807165	0.0811962	0.0814066
0.14682	0.149935	0.150839	0.152101
0.0818071	0.0819581	0.0821262	0.0823266
0.0903178	0.0940585	0.100072	0.10359
